# Supplementary material for: A study paradigm integrating prospective epidemiologic cohorts and electronic health records to identify disease biomarkers
Source: Nat Commun. 2018 Aug 30;9:3522. doi: 10.1038/s41467-018-05624-4 (PMC6117367; doi:10.1038/s41467-018-05624-4)
Supplement: Supplementary file 4 — Supplementary Data 1 [file 41467_2018_5624_MOESM4_ESM.xlsx]

## Sheet: BonP<0.05
Supplementary Data 1: List of all pheWAS associations with Bonferroni p<0.05.
Each row reports an association between the genetically predicted biomarker (a continuous variable) and a clinical phenotype as the outcome. Odds-ratio estimates are from a logistic regression association analysis, adjusted for birth decade, sex and 3 principal components.
ARIC Biomarker	PheWAS code	PheWAS phenotype	Cases	Controls	Odds ratio	95% CI	P-value
Apolipoprotein B	272.11	Hypercholesterolemia	10964	12366	1.17598	(1.14-1.21)	1.4536e-27
Apolipoprotein B	272.1	Hyperlipidemia	24024	12366	1.11896	(1.09-1.15)	1.219e-21
Apolipoprotein B	272	Disorders of lipoid metabolism	24114	12366	1.11851	(1.09-1.14)	1.5077e-21
Apolipoprotein B	272.13	Mixed hyperlipidemia	7269	13040	1.14821	(1.11-1.18)	1.4163e-18
Apolipoprotein B	272.12	Hyperglyceridemia	1952	12366	1.18471	(1.12-1.25)	1e-09
Apolipoprotein B	272.9	Unspecified disorder of lipoid metabolism	1495	11764	1.21921	(1.13-1.31)	1.83e-07
Body mass index (BMI)	278.1	Obesity	9952	25213	1.13145	(1.10-1.16)	1.0034e-22
Body mass index (BMI)	278.11	Morbid obesity	4546	23928	1.18305	(1.14-1.22)	3.7644e-22
Body mass index (BMI)	278	Overweight, obesity and other hyperalimentation	11941	25213	1.10971	(1.08-1.14)	1.1655e-18
Body mass index (BMI)	327.3	Sleep apnea	6565	23733	1.08893	(1.06-1.12)	3e-09
Body mass index (BMI)	327.32	Obstructive sleep apnea	4851	23733	1.09057	(1.06-1.13)	8.1e-08
Body mass index (BMI)	250.2	Type 2 diabetes	12029	20251	1.06407	(1.04-1.09)	1.5e-07
Body mass index (BMI)	250	Diabetes mellitus	12336	20251	1.06184	(1.04-1.09)	3.06e-07
Body mass index (BMI)	539	Bariatric surgery	1398	32917	1.16918	(1.10-1.24)	7.5e-07
Coronary heart disease	411.2	Myocardial infarction	6023	20709	1.11227	(1.08-1.15)	2.7337e-11
Coronary heart disease	411.8	Other chronic ischemic heart disease, unspecified	5388	20709	1.11282	(1.08-1.15)	2.5494e-10
Coronary heart disease	411.4	Coronary atherosclerosis	13065	20709	1.06887	(1.04-1.09)	5.5e-08
Coronary heart disease	411	Ischemic Heart Disease	14755	20709	1.06428	(1.04-1.09)	1.22e-07
Coronary heart disease	411.3	Angina pectoris	4894	20709	1.0885	(1.05-1.13)	6.38e-07
Diastolic blood pressure (DBP)	401	Hypertension	26137	11017	1.09636	(1.07-1.12)	6.6992e-14
Diastolic blood pressure (DBP)	401.1	Essential hypertension	25908	11017	1.09549	(1.07-1.12)	1.1525e-13
Factor VIIIc level	452	Other venous embolism and thrombosis	4947	21072	1.19017	(1.15-1.23)	6.4968e-26
Factor VIIIc level	452.2	Deep vein thrombosis [DVT]	2126	21072	1.22299	(1.17-1.28)	2.0156e-18
Factor VIIIc level	415.11	Pulmonary embolism and infarction, acute	1820	27540	1.19494	(1.14-1.25)	8.5852e-14
Factor VIIIc level	415.1	Acute pulmonary heart disease	1910	27540	1.18946	(1.14-1.25)	1.0898e-13
Factor VIIIc level	451	Phlebitis and thrombophlebitis	2200	21072	1.17821	(1.13-1.23)	1.218e-12
Factor VIIIc level	451.2	Phlebitis and thrombophlebitis of lower extremities	1556	21072	1.19973	(1.14-1.27)	2.4183e-11
Factor VIIIc level	286.2	Encounter for long-term (current) use of anticoagulants	7932	25263	1.07702	(1.05-1.11)	2.9e-08
Factor VIIIc level	286.8	Hypercoagulable state	611	24206	1.23937	(1.15-1.34)	4.7e-08
Factor VIIIc level	286.81	Primary hypercoagulable state	538	23419	1.24857	(1.15-1.35)	1.03e-07
Factor VIIIc level	444	Arterial embolism and thrombosis	1620	24036	1.14236	(1.08-1.20)	4.13e-07
Factor VIIIc level	415	Pulmonary heart disease	5066	27540	1.0822	(1.05-1.12)	4.8e-07
Hemoglobin level	275.1	Disorders of iron metabolism	353	30390	1.56096	(1.43-1.71)	7.9975e-22
Hemoglobin level	280.1	Iron deficiency anemias, unspecified or not due to blood loss	4239	21297	0.904837	(0.87-0.94)	1.8e-08
Hemoglobin level	280	Iron deficiency anemias	4984	21297	0.911102	(0.88-0.94)	2e-08
High density lipoprotein (HDL) cholesterol	272.12	Hyperglyceridemia	1952	12366	0.79366	(0.75-0.84)	2.6391e-16
Low density lipoprotein (LDL) cholesterol	272.11	Hypercholesterolemia	10964	12366	1.16544	(1.13-1.20)	5.397e-25
Low density lipoprotein (LDL) cholesterol	272.1	Hyperlipidemia	24024	12366	1.1055	(1.08-1.13)	1.6113e-17
Low density lipoprotein (LDL) cholesterol	272	Disorders of lipoid metabolism	24114	12366	1.10484	(1.08-1.13)	2.2344e-17
Low density lipoprotein (LDL) cholesterol	272.13	Mixed hyperlipidemia	7269	13040	1.12558	(1.09-1.16)	2.8984e-14
Mean cellular hemoglobin (MCH)	275.1	Disorders of iron metabolism	353	30390	1.56252	(1.42-1.72)	8.4746e-19
Mean cellular hemoglobin (MCH)	280.1	Iron deficiency anemias, unspecified or not due to blood loss	4239	21297	0.908192	(0.88-0.94)	4.5e-08
Mean cellular hemoglobin (MCH)	280	Iron deficiency anemias	4984	21297	0.915944	(0.89-0.95)	9.7e-08
Mean corpuscular volume (MCV)	275.1	Disorders of iron metabolism	353	30390	1.41128	(1.28-1.56)	2.0937e-11
Mean corpuscular volume (MCV)	280.1	Iron deficiency anemias, unspecified or not due to blood loss	4239	21297	0.910283	(0.88-0.94)	8.6e-08
Mean corpuscular volume (MCV)	280	Iron deficiency anemias	4984	21297	0.922378	(0.89-0.95)	8.22e-07
Non-HDL cholesterol	272.11	Hypercholesterolemia	10964	12366	1.18673	(1.15-1.22)	8.6056e-31
Non-HDL cholesterol	272.1	Hyperlipidemia	24024	12366	1.13406	(1.11-1.16)	2.2424e-26
Non-HDL cholesterol	272	Disorders of lipoid metabolism	24114	12366	1.13326	(1.11-1.16)	3.6562e-26
Non-HDL cholesterol	272.13	Mixed hyperlipidemia	7269	13040	1.16602	(1.13-1.20)	6.4353e-23
Non-HDL cholesterol	272.12	Hyperglyceridemia	1952	12366	1.22802	(1.16-1.30)	9.6519e-14
Partial thromboplastin time (aPTT)	452	Other venous embolism and thrombosis	4947	21072	0.880998	(0.85-0.91)	4.0172e-14
Partial thromboplastin time (aPTT)	452.2	Deep vein thrombosis [DVT]	2126	21072	0.869619	(0.83-0.91)	3e-09
Partial thromboplastin time (aPTT)	451.2	Phlebitis and thrombophlebitis of lower extremities	1556	21072	0.863985	(0.82-0.91)	1.48e-07
Partial thromboplastin time (aPTT)	451	Phlebitis and thrombophlebitis	2200	21072	0.886034	(0.85-0.93)	2.85e-07
Partial thromboplastin time (aPTT)	286.8	Hypercoagulable state	611	24206	0.814647	(0.75-0.88)	6.15e-07
Partial thromboplastin time (aPTT)	415.11	Pulmonary embolism and infarction, acute	1820	27540	0.885325	(0.84-0.93)	7.56e-07
RBC distribution width (RDW)	275.1	Disorders of iron metabolism	353	30390	0.714695	(0.65-0.79)	3.2538e-11
Serum Glucose	250.41	Impaired fasting glucose	2808	18483	1.13712	(1.09-1.19)	3e-09
Serum Glucose	250.4	Abnormal glucose	7997	20251	1.0822	(1.05-1.11)	1.4e-08
Serum Glucose	250.2	Type 2 diabetes	12029	20251	1.06919	(1.04-1.09)	1.4e-08
Serum Glucose	250	Diabetes mellitus	12336	20251	1.06791	(1.04-1.09)	2e-08
Serum Glucose	250.42	Other abnormal glucose	6191	20251	1.08535	(1.05-1.12)	8.2e-08
Serum Insulin	278.1	Obesity	9952	25213	1.07069	(1.04-1.10)	5.7e-08
Serum triglycerides (Tg)	272.12	Hyperglyceridemia	1952	12366	1.52364	(1.44-1.61)	1.0074e-52
Serum triglycerides (Tg)	272.1	Hyperlipidemia	24024	12366	1.10219	(1.08-1.13)	2.3193e-16
Serum triglycerides (Tg)	272	Disorders of lipoid metabolism	24114	12366	1.10142	(1.08-1.13)	3.5862e-16
Serum triglycerides (Tg)	272.11	Hypercholesterolemia	10964	12366	1.12322	(1.09-1.16)	1.6082e-15
Serum triglycerides (Tg)	272.13	Mixed hyperlipidemia	7269	13040	1.12019	(1.09-1.15)	2.0687e-13
Serum triglycerides (Tg)	272.9	Unspecified disorder of lipoid metabolism	1495	11764	1.2467	(1.16-1.34)	2e-09
Serum uric acid	274.1	Gout	3275	32458	1.38902	(1.34-1.44)	8.7779e-62
Serum uric acid	274	Gout and other crystal arthropathies	3897	32458	1.30408	(1.26-1.35)	9.1398e-49
Serum uric acid	274.11	Gouty arthropathy	1331	32458	1.40256	(1.32-1.49)	1.6845e-29
Smoking	318	Tobacco use disorder	10456	25479	1.07659	(1.05-1.10)	5.9308e-10
Subscapular skinfold thickness	278.1	Obesity	9952	25213	1.10938	(1.08-1.14)	1.8427e-16
Subscapular skinfold thickness	278.11	Morbid obesity	4546	23928	1.13951	(1.10-1.18)	7.6131e-14
Subscapular skinfold thickness	278	Overweight, obesity and other hyperalimentation	11941	25213	1.08839	(1.06-1.11)	8.4101e-13
Systolic blood pressure (SBP)	401	Hypertension	26137	11017	1.12795	(1.10-1.16)	1.0063e-22
Systolic blood pressure (SBP)	401.1	Essential hypertension	25908	11017	1.1275	(1.10-1.16)	1.6401e-22
Systolic blood pressure (SBP)	401.2	Hypertensive heart and/or renal disease	6495	10404	1.14248	(1.10-1.18)	5.134e-14
Systolic blood pressure (SBP)	401.22	Hypertensive chronic kidney disease	4584	11017	1.14706	(1.10-1.19)	3.8743e-12
Systolic blood pressure (SBP)	401.3	Other hypertensive complications	2523	11017	1.14947	(1.10-1.20)	6e-09
Systolic blood pressure (SBP)	401.21	Hypertensive heart disease	2546	10404	1.15235	(1.10-1.21)	1.6e-08
Total cholesterol	272.11	Hypercholesterolemia	10964	12366	1.18341	(1.15-1.22)	7.8219e-30
Total cholesterol	272.1	Hyperlipidemia	24024	12366	1.12042	(1.09-1.15)	6.3716e-22
Total cholesterol	272	Disorders of lipoid metabolism	24114	12366	1.11986	(1.09-1.15)	9.0232e-22
Total cholesterol	272.13	Mixed hyperlipidemia	7269	13040	1.13724	(1.10-1.17)	1.4392e-16
Type 2 diabetes (T2D)	250.2	Type 2 diabetes	12029	20251	1.1474	(1.12-1.17)	1.9709e-31
Type 2 diabetes (T2D)	250	Diabetes mellitus	12336	20251	1.14511	(1.12-1.17)	4.6367e-31
Type 2 diabetes (T2D)	250.1	Type 1 diabetes	3202	20251	1.1928	(1.15-1.24)	2.9279e-20
Type 2 diabetes (T2D)	250.23	Type 2 diabetes with ophthalmic manifestations	1605	19610	1.2615	(1.20-1.33)	2.488e-19
Type 2 diabetes (T2D)	250.3	Insulin pump user	2818	17509	1.18507	(1.14-1.23)	1.6278e-16
Type 2 diabetes (T2D)	250.22	Type 2 diabetes with renal manifestations	2345	19610	1.18625	(1.14-1.24)	8.3594e-15
Type 2 diabetes (T2D)	250.24	Type 2 diabetes with neurological manifestations	2930	19610	1.15373	(1.11-1.20)	6.6743e-13
Type 2 diabetes (T2D)	250.6	Polyneuropathy in diabetes	2437	19610	1.15419	(1.11-1.20)	2.9612e-11
Type 2 diabetes (T2D)	250.7	Diabetic retinopathy	1591	26152	1.17316	(1.12-1.23)	6.2944e-10
Type 2 diabetes (T2D)	250.25	Diabetes type 2 with peripheral circulatory disorders	819	19610	1.2186	(1.14-1.31)	2.2e-08
Von Willebrand factor (vWF)	452	Other venous embolism and thrombosis	4947	21072	1.20154	(1.16-1.24)	1.9036e-28
Von Willebrand factor (vWF)	452.2	Deep vein thrombosis [DVT]	2126	21072	1.23504	(1.18-1.29)	6.4918e-20
Von Willebrand factor (vWF)	415.1	Acute pulmonary heart disease	1910	27540	1.19997	(1.15-1.26)	9.2455e-15
Von Willebrand factor (vWF)	415.11	Pulmonary embolism and infarction, acute	1820	27540	1.20442	(1.15-1.26)	1.0727e-14
Von Willebrand factor (vWF)	451	Phlebitis and thrombophlebitis	2200	21072	1.17821	(1.13-1.23)	1.7277e-12
Von Willebrand factor (vWF)	451.2	Phlebitis and thrombophlebitis of lower extremities	1556	21072	1.19973	(1.14-1.27)	3.2695e-11
Von Willebrand factor (vWF)	286.2	Encounter for long-term (current) use of anticoagulants	7932	25263	1.0822	(1.05-1.11)	4e-09
Von Willebrand factor (vWF)	444	Arterial embolism and thrombosis	1620	24036	1.15027	(1.09-1.21)	1.14e-07
Von Willebrand factor (vWF)	286.8	Hypercoagulable state	611	24206	1.23504	(1.14-1.34)	1.2e-07
Von Willebrand factor (vWF)	286.81	Primary hypercoagulable state	538	23419	1.24483	(1.15-1.35)	2.38e-07
Waist circumference	278.11	Morbid obesity	4546	23928	1.17668	(1.14-1.22)	1.0681e-20
Waist circumference	278.1	Obesity	9952	25213	1.1212	(1.09-1.15)	1.0182e-19
Waist circumference	278	Overweight, obesity and other hyperalimentation	11941	25213	1.10451	(1.08-1.13)	3.9864e-17
Waist circumference	327.3	Sleep apnea	6565	23733	1.08058	(1.05-1.11)	6.4e-08
Waist circumference	250.2	Type 2 diabetes	12029	20251	1.06407	(1.04-1.09)	1.5e-07
Waist circumference	250	Diabetes mellitus	12336	20251	1.06088	(1.04-1.09)	4.66e-07
Waist circumference	327.32	Obstructive sleep apnea	4851	23733	1.08307	(1.05-1.12)	7.85e-07
Waist-hip ratio (WHR)	278.11	Morbid obesity	4546	23928	1.0933	(1.06-1.13)	3.09e-07
Waist-hip ratio (WHR)	278.1	Obesity	9952	25213	1.06641	(1.04-1.09)	3.23e-07
