# Supplementary material for: A study paradigm integrating prospective epidemiologic cohorts and electronic health records to identify disease biomarkers
Source: Nat Commun. 2018 Aug 30;9:3522. doi: 10.1038/s41467-018-05624-4 (PMC6117367; doi:10.1038/s41467-018-05624-4)
Supplement: Supplementary file 5 — Supplementary Data 2 [file 41467_2018_5624_MOESM5_ESM.xlsx]

## Sheet: Bon P>=0.05 and FDRp<0.1
Supplementary Data 2: List of all pheWAS associations with FDR q<0.1.
Each row reports an association between the genetically predicted biomarker (a continuous variable) and a clinical phenotype as the outcome. Odds-ratio estimates are from a logistic regression association analysis, adjusted for birth decade, sex and 3 principal components.
ARIC Biomarker	PheWAS code	PheWAS phenotype	Cases	Controls	Odds ratio	95% CI	P-value	FDR p-value
Alcohol intake	317	Alcohol-related disorders	1860	25479	1.09079	(1.04-1.14)	0.000416315	0.0770903
Alcohol intake	710.1	Osteomyelitis	1211	28209	0.903391	(0.85-0.96)	0.000528196	0.0910961
Anti-thrombin III	452.2	Deep vein thrombosis [DVT]	2126	21072	0.89324	(0.85-0.94)	2.597e-06	0.00121535
Anti-thrombin III	782.3	Edema	9612	27166	0.94838	(0.93-0.97)	1.9175e-05	0.00676862
Anti-thrombin III	452	Other venous embolism and thrombosis	4947	21072	0.933793	(0.90-0.97)	5.5992e-05	0.016734
Anti-thrombin III	550.5	Ventral hernia	1201	29291	0.898795	(0.85-0.95)	0.000353242	0.068124
Anti-thrombin III	550	Abdominal hernia	7863	28531	0.955329	(0.93-0.98)	0.000481461	0.085369
Apolipoprotein B	440.1	Atherosclerosis of renal artery	1190	23305	1.14706	(1.08-1.22)	2.0766e-05	0.00720444
Blood urea nitrogen	198.3	Secondary malignant neoplasm of digestive systems	578	25505	1.21446	(1.12-1.32)	4.034e-06	0.0017394
Blood urea nitrogen	429.2	Abnormal function study of cardiovascular system	3445	23542	0.929136	(0.90-0.96)	0.000111563	0.0293495
Blood urea nitrogen	427.8	Sinoatrial node dysfunction (Bradycardia)	1882	16133	0.905924	(0.86-0.95)	0.000184215	0.0422863
Body mass index (BMI)	457	Encounter for long-term (current) use of anticoagulants, antithro	4426	18288	1.08861	(1.05-1.13)	9.19e-07	0.000474351
Body mass index (BMI)	452	Other venous embolism and thrombosis	4947	21072	1.08253	(1.05-1.12)	3.032e-06	0.00136584
Body mass index (BMI)	250.24	Type 2 diabetes with neurological manifestations	2930	19610	1.09713	(1.05-1.14)	4.495e-06	0.00192442
Body mass index (BMI)	457.3	Encounter for long-term (current) use of aspirin	4078	18288	1.08502	(1.05-1.12)	5.141e-06	0.00213993
Body mass index (BMI)	250.3	Insulin pump user	2818	17509	1.09133	(1.05-1.14)	3.0557e-05	0.00991745
Body mass index (BMI)	585.1	Acute renal failure	5829	24318	1.06205	(1.03-1.09)	8.8081e-05	0.0247286
Body mass index (BMI)	427.61	Supraventricular premature beats	1790	16133	1.11941	(1.06-1.18)	9.656e-05	0.026339
Body mass index (BMI)	707	Chronic ulcer of skin	3977	33177	1.06876	(1.03-1.11)	0.000111835	0.0293495
Body mass index (BMI)	458	Hypotension	7120	27248	1.05475	(1.03-1.08)	0.00012313	0.031232
Body mass index (BMI)	427.6	Premature beats	4192	16133	1.08058	(1.04-1.12)	0.000127562	0.0319521
Body mass index (BMI)	740.1	Osteoarthritis; localized	7371	21552	1.05686	(1.03-1.09)	0.000160852	0.0377833
Body mass index (BMI)	250.6	Polyneuropathy in diabetes	2437	19610	1.08546	(1.04-1.13)	0.000172964	0.0400037
Body mass index (BMI)	278.4	Abnormal weight gain	1818	25213	1.0968	(1.04-1.15)	0.000279866	0.0579696
Body mass index (BMI)	740	Osteoarthrosis	14839	21552	1.04237	(1.02-1.07)	0.000302244	0.0616453
Body mass index (BMI)	250.22	Type 2 diabetes with renal manifestations	2345	19610	1.08231	(1.04-1.13)	0.000387641	0.0729794
Body mass index (BMI)	707.2	Chronic ulcer of leg or foot	2348	32402	1.07972	(1.03-1.13)	0.00042438	0.0781088
Body mass index (BMI)	452.2	Deep vein thrombosis [DVT]	2126	21072	1.08752	(1.04-1.14)	0.00045468	0.0817335
Body mass index (BMI)	41.4	E. coli	1432	27345	1.10032	(1.04-1.16)	0.000568538	0.0962055
Coronary heart disease	411.1	Unstable angina (intermediate coronary syndrome)	4103	19423	1.0885	(1.05-1.13)	3.558e-06	0.00156747
Coronary heart disease	443.9	Peripheral vascular disease, unspecified	5309	22011	1.07993	(1.04-1.12)	5.026e-06	0.00210717
Coronary heart disease	440.2	Atherosclerosis of the extremities	3826	22011	1.08839	(1.05-1.13)	2.1071e-05	0.0072277
Coronary heart disease	443	Peripheral vascular disease	5973	23305	1.06897	(1.04-1.10)	2.6132e-05	0.00861986
Coronary heart disease	440	Atherosclerosis	7451	22011	1.06237	(1.03-1.09)	5.0258e-05	0.0153215
Coronary heart disease	440.22	Atherosclerosis of native arteries of the extremities with interm	2513	22011	1.10318	(1.05-1.16)	5.2971e-05	0.0160694
Coronary heart disease	426.21	First degree AV block	2275	15192	1.10783	(1.05-1.17)	0.000118485	0.0308319
Coronary heart disease	426.2	Atrioventricular [AV] block	3555	16133	1.08643	(1.04-1.13)	0.000136015	0.0329762
Coronary heart disease	444	Arterial embolism and thrombosis	1620	24036	1.10716	(1.05-1.17)	0.000168731	0.0393278
Coronary heart disease	695.8	Other specified erythematous conditions	1291	28065	0.897628	(0.85-0.95)	0.000337881	0.0660085
Coronary heart disease	426.9	Cardiac pacemaker/device in situ	2984	16133	1.07756	(1.03-1.12)	0.000607591	0.0986052
Diastolic blood pressure (DBP)	401.2	Hypertensive heart and/or renal disease	6495	10404	1.08242	(1.05-1.12)	7.726e-06	0.00309172
Diastolic blood pressure (DBP)	401.22	Hypertensive chronic kidney disease	4584	11017	1.07573	(1.03-1.12)	0.000228813	0.0499459
Diastolic blood pressure (DBP)	426	Cardiac conduction disorders	10954	16133	1.05075	(1.02-1.08)	0.000591974	0.0978363
Eosinophil count	386.2	Peripheral or central vertigo	2015	27137	1.08915	(1.04-1.14)	0.000435564	0.0794328
Factor VIIIc level	286	Coagulation defects	4081	25263	1.08275	(1.05-1.12)	3.382e-06	0.00151217
Factor VIIIc level	444.1	Arterial embolism and thrombosis of lower extremity artery	750	21755	1.17715	(1.09-1.27)	1.2372e-05	0.00463874
Factor VIIIc level	433.6	Acute, but ill-defined cerebrovascular disease	2187	26473	1.10131	(1.05-1.15)	2.5145e-05	0.00838687
Factor VIIIc level	286.7	Other and unspecified coagulation defects	2047	25263	1.09494	(1.05-1.15)	9.0518e-05	0.0251826
Factor VIIIc level	433.21	Cerebral artery occlusion, with cerebral infarction	2402	26473	1.08177	(1.04-1.13)	0.000296001	0.0607715
Factor VIIIc level	743.9	Osteopenia or other disorder of bone and cartilage	7424	25893	0.949519	(0.92-0.98)	0.000429347	0.0785416
Factor VIIIc level	172.3	Carcinoma in situ of skin	1319	26774	0.900775	(0.85-0.95)	0.000445143	0.0804637
FEV1/FVC, predicted	496.1	Emphysema	2047	25345	0.909828	(0.87-0.95)	5.4493e-05	0.0163644
Fibrinogen level	508	Pulmonary collapse; interstitial and compensatory emphysema	8167	21166	1.05106	(1.02-1.08)	0.000352927	0.068124
Fibrinogen level	465	Acute upper respiratory infections of multiple or unspecified sit	10439	24751	0.954851	(0.93-0.98)	0.000419551	0.0774462
Forced vital capacity (FVC)	278.1	Obesity	9952	25213	0.952562	(0.93-0.98)	0.000131326	0.0324041
Forced vital capacity (FVC)	278	Overweight, obesity and other hyperalimentation	11941	25213	0.959637	(0.94-0.98)	0.000571813	0.096272
Hemoglobin level	285	Other anemias	14494	21297	0.950754	(0.93-0.97)	7.707e-06	0.00309172
High density lipoprotein (HDL) cholesterol	272.9	Unspecified disorder of lipid metabolism	1495	11764	0.860278	(0.80-0.93)	5.8116e-05	0.0172822
High density lipoprotein (HDL) cholesterol	401.2	Hypertensive heart and/or renal disease	6495	10404	0.93342	(0.90-0.97)	7.5704e-05	0.0217621
High density lipoprotein (HDL) cholesterol	277.7	Dysmetabolic syndrome X	718	32025	0.859246	(0.80-0.93)	8.4164e-05	0.0237411
High density lipoprotein (HDL) cholesterol	277.5	Other disorders of lipid metabolism	949	33971	0.875378	(0.82-0.94)	9.1513e-05	0.0252232
High density lipoprotein (HDL) cholesterol	401	Hypertension	26137	11017	0.954278	(0.93-0.98)	9.6871e-05	0.026339
High density lipoprotein (HDL) cholesterol	401.22	Hypertensive chronic kidney disease	4584	11017	0.928579	(0.89-0.96)	0.000140205	0.0338143
High density lipoprotein (HDL) cholesterol	401.1	Essential hypertension	25908	11017	0.95552	(0.93-0.98)	0.000157833	0.0374455
High density lipoprotein (HDL) cholesterol	272	Disorders of lipoid metabolism	24114	12366	0.957624	(0.94-0.98)	0.000225766	0.0496135
High density lipoprotein (HDL) cholesterol	277.51	Lipoprotein disorders	527	34732	0.844847	(0.77-0.92)	0.000242745	0.0523359
High density lipoprotein (HDL) cholesterol	272.1	Hyperlipidemia	24024	12366	0.957816	(0.94-0.98)	0.000246857	0.0530274
High sensitivity c-reactive protein (hsCRP)	272.12	Hyperglyceridemia	1952	12366	1.10429	(1.05-1.17)	0.000359624	0.0684857
Low density lipoprotein (LDL) cholesterol	250.2	Type 2 diabetes	12029	20251	0.947337	(0.93-0.97)	3.99e-06	0.00173301
Low density lipoprotein (LDL) cholesterol	250	Diabetes mellitus	12336	20251	0.94819	(0.93-0.97)	4.817e-06	0.00204786
Low density lipoprotein (LDL) cholesterol	38.3	Bacteremia	1966	30062	0.90674	(0.87-0.95)	2.7253e-05	0.00894129
Low density lipoprotein (LDL) cholesterol	250.42	Other abnormal glucose	6191	20251	0.939601	(0.91-0.97)	3.725e-05	0.0120254
Low density lipoprotein (LDL) cholesterol	38	Septicemia	3844	30062	0.931462	(0.90-0.96)	4.5769e-05	0.0141677
Low density lipoprotein (LDL) cholesterol	250.4	Abnormal glucose	7997	20251	0.949519	(0.92-0.98)	0.000187574	0.0427268
Low density lipoprotein (LDL) cholesterol	585.3	Chronic renal failure [CKD]	7057	24318	0.950469	(0.92-0.98)	0.000317874	0.0639588
Mean cellular hemoglobin (MCH)	593.2	Microscopic hematuria	1066	23391	1.12075	(1.05-1.19)	0.000388105	0.0729794
Mean corpuscular volume (MCV)	590	Pyelonephritis	1087	23391	1.12019	(1.05-1.19)	0.000297427	0.0608695
Monocyte count	727.6	Rupture of tendon, nontraumatic	823	21591	1.16567	(1.08-1.25)	3.8837e-05	0.012471
Monocyte count	474	Acute and chronic tonsillitis	569	23133	0.847131	(0.78-0.93)	0.000217514	0.0482725
Neutrophil count	288	Diseases of white blood cells	5196	26903	1.06994	(1.04-1.10)	1.392e-05	0.00508511
Neutrophil count	300	Anxiety, phobic and dissociative disorders	8986	20951	1.05675	(1.03-1.08)	3.9952e-05	0.0127614
Neutrophil count	288.2	Elevated white blood cell count	3554	26903	1.06983	(1.03-1.11)	0.000201236	0.0452585
Neutrophil count	300.1	Anxiety disorder	7330	20951	1.05517	(1.03-1.09)	0.000201673	0.0452585
Non-HDL cholesterol	272.9	Unspecified disorder of lipoid metabolism	1495	11764	1.18625	(1.10-1.28)	3.609e-06	0.0015787
Non-HDL cholesterol	38.3	Bacteremia	1966	30062	0.908646	(0.87-0.95)	4.6092e-05	0.0141971
Non-HDL cholesterol	411.8	Other chronic ischemic heart disease, unspecified	5388	20709	1.06769	(1.03-1.10)	8.9562e-05	0.0250323
Non-HDL cholesterol	250.42	Other abnormal glucose	6191	20251	0.943461	(0.92-0.97)	0.000130704	0.0324041
Non-HDL cholesterol	442.11	Abdominal aortic aneurysm	2392	22011	1.08915	(1.04-1.14)	0.00058419	0.0976787
Non-HDL cholesterol	38	Septicemia	3844	30062	0.941765	(0.91-0.97)	0.000600765	0.0982879
Partial thromboplastin time (aPTT)	415.1	Acute pulmonary heart disease	1910	27540	0.888874	(0.85-0.93)	9.81e-07	0.000501996
Partial thromboplastin time (aPTT)	444	Arterial embolism and thrombosis	1620	24036	0.880646	(0.84-0.93)	2.492e-06	0.00117517
Partial thromboplastin time (aPTT)	286.81	Primary hypercoagulable state	538	23419	0.821683	(0.75-0.90)	7.329e-06	0.00298951
Partial thromboplastin time (aPTT)	286.2	Encounter for long-term (current) use of anticoagulants	7932	25263	0.94658	(0.92-0.97)	4.5562e-05	0.0141677
Partial thromboplastin time (aPTT)	444.1	Arterial embolism and thrombosis of lower extremity artery	750	21755	0.864676	(0.80-0.93)	0.000163872	0.0383442
Platelet count	456	Chronic venous insufficiency [CVI]	2483	20451	0.911558	(0.87-0.95)	7.4553e-05	0.0215328
Platelet count	454.11	Varicose veins of lower extremity, symptomtic	1520	20451	0.899784	(0.85-0.95)	0.000234383	0.0507107
Platelet count	287.3	Thrombocytopenia	3660	25263	0.935195	(0.90-0.97)	0.000261322	0.0553478
Platelet count	961	Poisoning by other anti-infectives	349	25146	0.816033	(0.73-0.91)	0.000309283	0.062647
Platelet count	454	Varicose veins	3011	20451	0.92441	(0.89-0.96)	0.000337264	0.0660085
Platelet count	293	Symptoms involving head and neck	845	31143	0.882144	(0.82-0.95)	0.000525175	0.0909494
Serum calcium	275.6	Hypercalcemia	1531	31014	1.1012	(1.05-1.16)	0.000170335	0.0395458
Serum calcium	252.1	Hyperparathyroidism	970	31866	1.11874	(1.05-1.19)	0.000332416	0.0657052
Serum calcium	524	Dentofacial anomalies, including malocclusion	301	25689	1.21264	(1.09-1.35)	0.000487717	0.0860796
Serum Glucose	250.23	Type 2 diabetes with ophthalmic manifestations	1605	19610	1.13202	(1.07-1.19)	3.459e-06	0.00153532
Serum Glucose	250.7	Diabetic retinopathy	1591	26152	1.10672	(1.05-1.17)	0.000125428	0.03155
Serum Glucose	790.6	Other abnormal blood chemistry	7024	28818	1.05012	(1.02-1.08)	0.000509118	0.0893511
Serum Glucose	250.22	Type 2 diabetes with renal manifestations	2345	19610	1.0808	(1.03-1.13)	0.000558912	0.0953016
Serum Insulin	278.11	Morbid obesity	4546	23928	1.08491	(1.05-1.12)	2.904e-06	0.00132801
Serum Insulin	278	Overweight, obesity and other hyperalimentation	11941	25213	1.0538	(1.03-1.08)	9.374e-06	0.00367451
Serum Insulin	250.2	Type 2 diabetes	12029	20251	1.05306	(1.03-1.08)	1.2628e-05	0.00470544
Serum Insulin	250	Diabetes mellitus	12336	20251	1.05148	(1.03-1.08)	1.9074e-05	0.00676862
Serum Insulin	401.3	Other hypertensive complications	2523	11017	1.09636	(1.05-1.15)	9.1502e-05	0.0252232
Serum Insulin	418.1	Precordial pain	1639	18711	1.11193	(1.05-1.17)	9.8005e-05	0.0265277
Serum Insulin	401	Hypertension	26137	11017	1.04436	(1.02-1.07)	0.000326061	0.0651778
Serum Insulin	250.24	Type 2 diabetes with neurological manifestations	2930	19610	1.07315	(1.03-1.12)	0.000426279	0.0782168
Serum Insulin	561	Symptoms involving digestive system	2375	22343	0.919523	(0.88-0.96)	0.000440765	0.0799098
Serum Insulin	250.3	Insulin pump user	2818	17509	1.07498	(1.03-1.12)	0.000481872	0.085369
Serum Insulin	401.1	Essential hypertension	25908	11017	1.0431	(1.02-1.07)	0.000482265	0.085369
Serum Magnesium	275.3	Disorders of magnesium metabolism	1749	31730	0.902939	(0.86-0.95)	4.1676e-05	0.0132404
Serum Magnesium	754	Congenital musculoskeletal deformities of spine	703	34855	0.868402	(0.81-0.94)	0.00022974	0.0499459
Serum Magnesium	594	Urinary calculus	3288	33330	1.06695	(1.03-1.11)	0.000439336	0.0798914
Serum Magnesium	274.21	Chondrocalcinosis	797	30014	0.881879	(0.82-0.95)	0.000611606	0.0986052
Serum Potassium	580.2	Nephrotic syndrome without mention of glomerulonephritis	314	21491	0.817912	(0.73-0.92)	0.000595919	0.0978363
Serum triglycerides (Tg)	442.11	Abdominal aortic aneurysm	2392	22011	1.11516	(1.06-1.17)	1.164e-05	0.00439137
Serum triglycerides (Tg)	440.22	Atherosclerosis of native arteries of the extremities with interm	2513	22011	1.10065	(1.05-1.15)	8.0236e-05	0.0227405
Serum triglycerides (Tg)	442	Other aneurysm	3807	23305	1.07541	(1.04-1.12)	0.000175601	0.0404576
Serum triglycerides (Tg)	442.1	Aortic aneurysm	3125	22011	1.07961	(1.03-1.13)	0.000384541	0.072778
Serum triglycerides (Tg)	401.3	Other hypertensive complications	2523	11017	1.08524	(1.04-1.14)	0.000456668	0.0818088
Serum triglycerides (Tg)	440.1	Atherosclerosis of renal artery	1190	23305	1.11605	(1.05-1.19)	0.000515211	0.0898876
Serum triglycerides (Tg)	411.8	Other chronic ischemic heart disease, unspecified	5388	20709	1.05919	(1.02-1.09)	0.000607017	0.0986052
Serum triglycerides (Tg)	274.1	Gout	3275	32458	1.06567	(1.03-1.11)	0.000619517	0.0994718
Smoking	317	Alcohol-related disorders	1860	25479	1.12356	(1.07-1.18)	2.713e-06	0.00125951
Smoking	496	Chronic airway obstruction	6967	25345	1.06503	(1.04-1.09)	7.94e-06	0.00315355
Smoking	503	Pulmonary congestion and hypostasis	2480	23821	1.10153	(1.05-1.15)	1.4728e-05	0.00532353
Smoking	586	Other disorders of the kidney and ureters	7348	24318	1.05707	(1.03-1.09)	6.6511e-05	0.0195839
Smoking	509.8	Dependence on respirator [Ventilator] or supplemental oxygen	1157	23821	1.12705	(1.06-1.20)	0.00012453	0.0314557
Smoking	443.9	Peripheral vascular disease, unspecified	5309	22011	1.06556	(1.03-1.10)	0.000158181	0.0374455
Smoking	509	Respiratory failure, insufficiency, arrest	5257	23821	1.0612	(1.03-1.10)	0.000285735	0.0588708
Smoking	440	Atherosclerosis	7451	22011	1.05496	(1.02-1.09)	0.000312026	0.0629941
Smoking	496.2	Chronic bronchitis	2579	25345	1.08058	(1.04-1.13)	0.000332584	0.0657052
Smoking	278.1	Obesity	9952	25213	1.04592	(1.02-1.07)	0.000341784	0.0663437
Smoking	317.1	Alcoholism	1483	25479	1.10263	(1.04-1.16)	0.000397571	0.0740798
Smoking	508	Pulmonary collapse; interstitial and compensatory emphysema	8167	21166	1.04959	(1.02-1.08)	0.000525861	0.0909494
Smoking	510	Other diseases of lung	6980	30097	1.04844	(1.02-1.08)	0.000555773	0.0950386
Smoking	507	Pleurisy; pleural effusion	6987	23821	1.05138	(1.02-1.08)	0.000574087	0.096272
Subscapular skinfold thickness	457.3	Encounter for long-term (current) use of aspirin	4078	18288	1.08242	(1.04-1.12)	1.0532e-05	0.00404949
Subscapular skinfold thickness	250.2	Type 2 diabetes	12029	20251	1.05348	(1.03-1.08)	1.1115e-05	0.0042462
Subscapular skinfold thickness	457	Encounter for long-term (current) use of anticoagulants, antithro	4426	18288	1.07691	(1.04-1.11)	1.9666e-05	0.0069024
Subscapular skinfold thickness	401	Hypertension	26137	11017	1.05274	(1.03-1.08)	2.0961e-05	0.0072277
Subscapular skinfold thickness	401.1	Essential hypertension	25908	11017	1.05201	(1.03-1.08)	2.7545e-05	0.00898876
Subscapular skinfold thickness	452	Other venous embolism and thrombosis	4947	21072	1.0724	(1.04-1.11)	4.3308e-05	0.0136867
Subscapular skinfold thickness	250	Diabetes mellitus	12336	20251	1.04917	(1.03-1.07)	4.3786e-05	0.0137658
Subscapular skinfold thickness	965.1	Opiates and related narcotics causing adverse effects in therapeu	1023	25146	1.14271	(1.07-1.22)	4.566e-05	0.0141677
Subscapular skinfold thickness	585.1	Acute renal failure	5829	24318	1.06343	(1.03-1.10)	6.2366e-05	0.0184544
Subscapular skinfold thickness	962.1	Adrenal cortical steroids causing adverse effects in therapeutic	648	25146	1.16953	(1.08-1.27)	0.000105747	0.028119
Subscapular skinfold thickness	480	Pneumonia	7891	25345	1.05475	(1.03-1.08)	0.000121305	0.0311602
Subscapular skinfold thickness	452.2	Deep vein thrombosis [DVT]	2126	21072	1.09626	(1.05-1.15)	0.000135818	0.0329762
Subscapular skinfold thickness	250.3	Insulin pump user	2818	17509	1.08285	(1.04-1.13)	0.000140581	0.0338143
Subscapular skinfold thickness	585.34	Chronic Kidney Disease, Stage IV	1470	24318	1.1096	(1.05-1.17)	0.000155958	0.0372135
Subscapular skinfold thickness	276.4	Acid-base balance disorder	2931	22536	1.08004	(1.04-1.12)	0.00020039	0.0452585
Subscapular skinfold thickness	962	Poisoning by hormones and synthetic substitutes	951	25146	1.12908	(1.06-1.21)	0.000330601	0.0657052
Subscapular skinfold thickness	327.3	Sleep apnea	6565	23733	1.05285	(1.02-1.08)	0.000340414	0.0662827
Subscapular skinfold thickness	458	Hypotension	7120	27248	1.0497	(1.02-1.08)	0.000498943	0.0878213
Subscapular skinfold thickness	250.22	Type 2 diabetes with renal manifestations	2345	19610	1.08037	(1.03-1.13)	0.000532672	0.091622
Subscapular skinfold thickness	497	Bronchitis	3215	26004	1.0738	(1.03-1.12)	0.000573587	0.096272
Subscapular skinfold thickness	280	Iron deficiency anemias	4984	21297	1.05749	(1.02-1.09)	0.000612578	0.0986052
Subscapular skinfold thickness	250.24	Type 2 diabetes with neurological manifestations	2930	19610	1.07165	(1.03-1.11)	0.000622382	0.0996552
Systolic blood pressure (SBP)	429	Ill-defined descriptions and complications of heart disease	7516	23542	1.06994	(1.04-1.10)	2.733e-06	0.00125951
Systolic blood pressure (SBP)	429.3	Symptoms involving cardiovascular system	4175	23542	1.08665	(1.05-1.13)	6.737e-06	0.00278548
Systolic blood pressure (SBP)	585	Renal failure	9655	24318	1.05643	(1.03-1.08)	1.9787e-05	0.00690399
Systolic blood pressure (SBP)	585.1	Acute renal failure	5829	24318	1.06833	(1.04-1.10)	2.2375e-05	0.00758752
Systolic blood pressure (SBP)	585.3	Chronic renal failure [CKD]	7057	24318	1.06279	(1.03-1.09)	2.4811e-05	0.00832147
Systolic blood pressure (SBP)	440	Atherosclerosis	7451	22011	1.06311	(1.03-1.10)	4.9584e-05	0.015195
Systolic blood pressure (SBP)	427.3	Other specified cardiac dysrhythmias	7571	16619	1.06577	(1.03-1.10)	7.4381e-05	0.0215328
Systolic blood pressure (SBP)	274.1	Gout	3275	32458	1.0781	(1.04-1.12)	7.8034e-05	0.0223254
Systolic blood pressure (SBP)	440.2	Atherosclerosis of the extremities	3826	22011	1.08047	(1.04-1.12)	0.000120752	0.0311602
Systolic blood pressure (SBP)	433.1	Occlusion and stenosis of precerebral arteries	5484	25128	1.06301	(1.03-1.10)	0.000122795	0.031232
Systolic blood pressure (SBP)	440.1	Atherosclerosis of renal artery	1190	23305	1.13077	(1.06-1.20)	0.000131519	0.0324041
Systolic blood pressure (SBP)	276.13	Hyperpotassemia	3900	22536	1.07229	(1.03-1.11)	0.000133299	0.0327115
Systolic blood pressure (SBP)	433.8	Late effects of cerebrovascular disease	2053	26473	1.09221	(1.04-1.15)	0.000269137	0.056637
Systolic blood pressure (SBP)	433	Cerebrovascular disease	9651	26473	1.04739	(1.02-1.07)	0.000275202	0.0574381
Systolic blood pressure (SBP)	443.9	Peripheral vascular disease, unspecified	5309	22011	1.06354	(1.03-1.10)	0.000306549	0.0623017
Systolic blood pressure (SBP)	427	Cardiac dysrhythmias	18440	16619	1.04342	(1.02-1.07)	0.00033304	0.0657052
Systolic blood pressure (SBP)	276.4	Acid-base balance disorder	2931	22536	1.07584	(1.03-1.12)	0.000477536	0.0852904
Systolic blood pressure (SBP)	443.8	Other specified peripheral vascular diseases	485	23305	1.17774	(1.07-1.29)	0.000525649	0.0909494
Systolic blood pressure (SBP)	433.2	Occlusion of cerebral arteries	2609	26473	1.07702	(1.03-1.12)	0.000586979	0.0978138
Systolic blood pressure (SBP)	348.8	Encephalopathy, not elsewhere classified	1147	27612	1.11204	(1.05-1.18)	0.000596408	0.0978363
Total cholesterol	250.2	Type 2 diabetes	12029	20251	0.945256	(0.92-0.97)	1.642e-06	0.000812456
Total cholesterol	272.12	Hyperglyceridemia	1952	12366	1.13963	(1.08-1.20)	2.151e-06	0.00104689
Total cholesterol	250	Diabetes mellitus	12336	20251	0.946296	(0.92-0.97)	2.189e-06	0.00104882
Total cholesterol	250.42	Other abnormal glucose	6191	20251	0.941765	(0.91-0.97)	7.3185e-05	0.0213403
Total cholesterol	38.3	Bacteremia	1966	30062	0.911923	(0.87-0.96)	9.2511e-05	0.0253863
Total cholesterol	284.1	Pancytopenia	861	21297	0.873279	(0.82-0.94)	0.000118007	0.0308319
Total cholesterol	250.4	Abnormal glucose	7997	20251	0.948475	(0.92-0.97)	0.000133831	0.0327115
Total cholesterol	585.3	Chronic renal failure [CKD]	7057	24318	0.949044	(0.92-0.98)	0.000213339	0.0475226
Total cholesterol	272.9	Unspecified disorder of lipoid metabolism	1495	11764	1.14591	(1.07-1.23)	0.000229992	0.0499459
Total cholesterol	38	Septicemia	3844	30062	0.938286	(0.91-0.97)	0.000280373	0.0579696
Total cholesterol	276.1	Electrolyte imbalance	11452	22536	0.959062	(0.94-0.98)	0.000568981	0.0962055
Type 2 diabetes (T2D)	250.4	Abnormal glucose	7997	20251	1.07047	(1.04-1.10)	1.095e-06	0.000550808
Type 2 diabetes (T2D)	580.31	Nephritis and nephropathy in diseases classified elsewhere	1012	24318	1.16288	(1.09-1.24)	1.792e-06	0.00087963
Type 2 diabetes (T2D)	250.42	Other abnormal glucose	6191	20251	1.07058	(1.04-1.10)	7.734e-06	0.00309172
Type 2 diabetes (T2D)	580.3	Nephritis and nephropathy without mention of glomerulonephritis	1386	24318	1.11249	(1.05-1.17)	0.000103562	0.027663
Type 2 diabetes (T2D)	250.14	Type 1 diabetes with neurological manifestations	740	18636	1.155	(1.07-1.24)	0.000106377	0.0281644
Type 2 diabetes (T2D)	250.41	Impaired fasting glucose	2808	18483	1.08329	(1.04-1.13)	0.000226	0.0496135
Type 2 diabetes (T2D)	251	Other disorders of pancreatic internal secretion	385	31866	1.19339	(1.08-1.32)	0.000454957	0.0817335
Type 2 diabetes (T2D)	381.2	Eustachian tube disorders	2197	31220	1.08015	(1.03-1.13)	0.000593604	0.0978363
Von Willebrand factor (vWF)	286	Coagulation defects	4081	25263	1.0873	(1.05-1.12)	1.081e-06	0.000548403
Von Willebrand factor (vWF)	415	Pulmonary heart disease	5066	27540	1.07875	(1.05-1.11)	1.422e-06	0.000709578
Von Willebrand factor (vWF)	433.6	Acute, but ill-defined cerebrovascular disease	2187	26473	1.10672	(1.06-1.16)	1.0265e-05	0.00399761
Von Willebrand factor (vWF)	286.7	Other and unspecified coagulation defects	2047	25263	1.10628	(1.06-1.16)	1.3985e-05	0.00508511
Von Willebrand factor (vWF)	444.1	Arterial embolism and thrombosis of lower extremity artery	750	21755	1.1714	(1.09-1.26)	2.5934e-05	0.00860201
Von Willebrand factor (vWF)	724	Other and unspecified disorders of back	2518	23664	0.918512	(0.88-0.96)	0.000186551	0.042658
Von Willebrand factor (vWF)	172.3	Carcinoma in situ of skin	1319	26774	0.895028	(0.84-0.95)	0.000189688	0.0430527
Von Willebrand factor (vWF)	433.21	Cerebral artery occlusion, with cerebral infarction	2402	26473	1.08426	(1.04-1.13)	0.000210512	0.0470652
Von Willebrand factor (vWF)	743.9	Osteopenia or other disorder of bone and cartilage	7424	25893	0.948475	(0.92-0.98)	0.000322714	0.0647292
Von Willebrand factor (vWF)	441.1	Acute vascular insufficiency of intestine	335	23188	1.2107	(1.09-1.34)	0.000355503	0.0681397
Von Willebrand factor (vWF)	433.8	Late effects of cerebrovascular disease	2053	26473	1.08719	(1.04-1.14)	0.000389559	0.0729962
Von Willebrand factor (vWF)	426.7	Abnormal electrocardiogram [ECG] [EKG]	6581	16133	0.943084	(0.91-0.97)	0.000512584	0.0896809
Waist circumference	250.24	Type 2 diabetes with neurological manifestations	2930	19610	1.10054	(1.06-1.14)	2.168e-06	0.00104689
Waist circumference	539	Bariatric surgery	1398	32917	1.16067	(1.09-1.23)	2.455e-06	0.00116708
Waist circumference	452	Other venous embolism and thrombosis	4947	21072	1.08264	(1.05-1.12)	2.972e-06	0.00134896
Waist circumference	707.2	Chronic ulcer of leg or foot	2348	32402	1.10274	(1.06-1.15)	6.882e-06	0.00282618
Waist circumference	250.3	Insulin pump user	2818	17509	1.09527	(1.05-1.14)	1.3709e-05	0.00504661
Waist circumference	401	Hypertension	26137	11017	1.05348	(1.03-1.08)	1.524e-05	0.00547646
Waist circumference	585.1	Acute renal failure	5829	24318	1.06737	(1.04-1.10)	2.1214e-05	0.00723602
Waist circumference	401.1	Essential hypertension	25908	11017	1.05243	(1.03-1.08)	2.313e-05	0.0078001
Waist circumference	458	Hypotension	7120	27248	1.0576	(1.03-1.09)	5.357e-05	0.0161696
Waist circumference	707	Chronic ulcer of skin	3977	33177	1.07026	(1.03-1.11)	7.9126e-05	0.022532
Waist circumference	457	Encounter for long-term (current) use of anticoagulants, antithro	4426	18288	1.06951	(1.03-1.11)	9.9997e-05	0.0269464
Waist circumference	250.6	Polyneuropathy in diabetes	2437	19610	1.08861	(1.04-1.14)	0.000101133	0.0271331
Waist circumference	681	Superficial cellulitis and abscess	8421	27318	1.0518	(1.03-1.08)	0.00012099	0.0311602
Waist circumference	458.9	Hypotension NOS	5289	27248	1.06173	(1.03-1.09)	0.00012264	0.031232
Waist circumference	401.22	Hypertensive chronic kidney disease	4584	11017	1.07799	(1.04-1.12)	0.000131395	0.0324041
Waist circumference	272.12	Hyperglyceridemia	1952	12366	1.11082	(1.05-1.17)	0.000150506	0.0360579
Waist circumference	696.41	Psoriasis vulgaris	1064	26732	1.12277	(1.06-1.19)	0.000250813	0.0536908
Waist circumference	250.25	Diabetes type 2 with peripheral circulatory disorders	819	19610	1.14065	(1.06-1.22)	0.000257579	0.0549161
Waist circumference	457.3	Encounter for long-term (current) use of aspirin	4078	18288	1.06748	(1.03-1.11)	0.000258379	0.0549161
Waist circumference	278.3	Localized adiposity	406	22988	1.20925	(1.09-1.34)	0.000269251	0.056637
Waist circumference	740	Osteoarthrosis	14839	21552	1.04269	(1.02-1.07)	0.000275928	0.0574381
Waist circumference	452.2	Deep vein thrombosis [DVT]	2126	21072	1.08981	(1.04-1.14)	0.000336012	0.0660085
Waist circumference	280	Iron deficiency anemias	4984	21297	1.06003	(1.03-1.09)	0.00035563	0.0681397
Waist circumference	278.4	Abnormal weight gain	1818	25213	1.0921	(1.04-1.15)	0.000544839	0.0934329
Waist circumference	250.22	Type 2 diabetes with renal manifestations	2345	19610	1.07929	(1.03-1.13)	0.000608756	0.0986052
Waist-hip ratio (WHR)	278	Overweight, obesity and other hyperalimentation	11941	25213	1.0538	(1.03-1.08)	9.195e-06	0.00362744
Waist-hip ratio (WHR)	401	Hypertension	26137	11017	1.05475	(1.03-1.08)	1.0366e-05	0.00401144
Waist-hip ratio (WHR)	401.1	Essential hypertension	25908	11017	1.05454	(1.03-1.08)	1.1592e-05	0.00439137
Waist-hip ratio (WHR)	280	Iron deficiency anemias	4984	21297	1.06695	(1.03-1.10)	6.8224e-05	0.019994
Waist-hip ratio (WHR)	401.22	Hypertensive chronic kidney disease	4584	11017	1.07681	(1.04-1.12)	0.000160709	0.0377833
Waist-hip ratio (WHR)	707.2	Chronic ulcer of leg or foot	2348	32402	1.08361	(1.04-1.13)	0.000218769	0.0483727
Waist-hip ratio (WHR)	585.1	Acute renal failure	5829	24318	1.05728	(1.03-1.09)	0.000273579	0.0573456
Waist-hip ratio (WHR)	250.2	Type 2 diabetes	12029	20251	1.04289	(1.02-1.07)	0.000390595	0.0729962
Waist-hip ratio (WHR)	443	Peripheral vascular disease	5973	23305	1.05601	(1.02-1.09)	0.000568672	0.0962055
Waist-hip ratio (WHR)	250	Diabetes mellitus	12336	20251	1.04112	(1.02-1.07)	0.000596319	0.0978363
Waist-hip ratio (WHR)	440.2	Atherosclerosis of the extremities	3826	22011	1.07047	(1.03-1.11)	0.000612484	0.0986052
White blood cell count	288	Diseases of white blood cells	5196	26903	1.07401	(1.04-1.11)	4.881e-06	0.00206063
White blood cell count	300.1	Anxiety disorder	7330	20951	1.06513	(1.04-1.10)	1.2987e-05	0.0048095
White blood cell count	300	Anxiety, phobic and dissociative disorders	8986	20951	1.05982	(1.03-1.09)	1.5441e-05	0.00551569
White blood cell count	496	Chronic airway obstruction	6967	25345	1.05106	(1.02-1.08)	0.000356648	0.0681397
White blood cell count	496.2	Chronic bronchitis	2579	25345	1.0781	(1.03-1.12)	0.000380787	0.0722936
White blood cell count	288.2	Elevated white blood cell count	3554	26903	1.06641	(1.03-1.11)	0.000415209	0.0770903
White blood cell count	508	Pulmonary collapse; interstitial and compensatory emphysema	8167	21166	1.04896	(1.02-1.08)	0.000588167	0.0978138
