# Supplementary material for: A study paradigm integrating prospective epidemiologic cohorts and electronic health records to identify disease biomarkers
Source: Nat Commun. 2018 Aug 30;9:3522. doi: 10.1038/s41467-018-05624-4 (PMC6117367; doi:10.1038/s41467-018-05624-4)
Supplement: Supplementary file 6 — Supplementary Data 3 [file 41467_2018_5624_MOESM6_ESM.xlsx]

## Sheet: Skewness
Supplementary Data 3: Skewness values for each ARIC phenotype.
ARIC Biomarker	Number of pheWAS codes analyzed	Skewness
Low density lipoprotein (LDL) cholesterol	1307	-1.15257
Total cholesterol	1304	-0.97271
Platelet count	1313	-0.97106
Non-HDL cholesterol	1309	-0.73024
Serum calcium	1315	-0.71659
Ankle-brachial index (ABI)	1318	-0.65552
RBC distribution width (RDW)	1317	-0.62619
Anti-thrombin III	1313	-0.58808
High density lipoprotein (HDL) cholesterol	1306	-0.55232
Apolipoprotein A	1318	-0.49585
Apolipoprotein B	1311	-0.47035
Hemoglobin level	1314	-0.45336
Serum phosphorous	1318	-0.28748
Alcohol intake	1317	-0.28143
Von Willebrand factor (vWF)	1296	-0.2782
Mean corpuscular volume (MCV)	1314	-0.27091
Forced vital capacity (FVC)	1317	-0.24207
Factor VIIIc level	1299	-0.19345
Serum Magnesium	1314	-0.17826
Total protein	1318	-0.12873
Fibrinogen level	1316	-0.09166
Carotid intima-medial thickness (CIMT), Average L bifurcation	1318	-0.05819
Mean cellular hemoglobin (MCH)	1314	-0.03924
Serum protein C	1318	-0.01411
Serum Glucose	1311	0.02444
Serum creatinine	1318	0.05646
FEV1/FVC, predicted	1318	0.11072
Monocyte count	1316	0.12718
Partial thromboplastin time (aPTT)	1307	0.17061
Serum uric acid	1315	0.17519
Coronary heart disease	1303	0.1906
Factor VII level	1318	0.24399
Blood urea nitrogen	1315	0.24571
Hematocrit level	1318	0.25538
Forced expiratory volume 1s (FEV1)	1316	0.29372
Height	1318	0.3285
Serum triglycerides (Tg)	1307	0.33537
Lymphocyte count	1318	0.3943
High sensitivity c-reactive protein (hsCRP)	1317	0.40833
Basophil count	1318	0.51658
Serum Potassium	1318	0.59955
Neutrophil count	1314	0.66822
White blood cell count	1312	0.74222
Serum Insulin	1306	0.75121
Smoking	1305	0.82508
Subscapular skinfold thickness	1296	0.90196
Diastolic blood pressure (DBP)	1314	0.93956
Type 2 diabetes (T2D)	1301	0.97814
Eosinophil count	1317	1.02364
Body mass index (BMI)	1291	1.07689
Systolic blood pressure (SBP)	1295	1.09857
Waist-hip ratio (WHR)	1307	1.11817
Waist circumference	1288	1.40404
