# Supplementary material for: A study paradigm integrating prospective epidemiologic cohorts and electronic health records to identify disease biomarkers
Source: Nat Commun. 2018 Aug 30;9:3522. doi: 10.1038/s41467-018-05624-4 (PMC6117367; doi:10.1038/s41467-018-05624-4)
Supplement: Supplementary file 7 — Supplementary Data 4 [file 41467_2018_5624_MOESM7_ESM.xlsx]

## Sheet: ARIC phenotypes
Supplementary Data 4. ARIC biomarker phenotypes used in the analyses.
Phenotype	Number subjects	DBGAP Field ID(s)	Selection criteria and transformations
Ankle-brachial index (ABI)	7473	phv00080479.v1.p1
Anti-thrombin III	7424	phv00206652.v1.p1
Partial thromboplastin time (aPTT)	7476	phv00206648.v1.p1	aPTT<50
Body mass index (BMI)	5926	phv00022822.v1.p1	BMI>15 and BMI<45, age<60
Serum calcium	7234	phv00203868.v1.p1
Carotid intima-medial thickness (CIMT), Average L bifurcation	7338	phv00080545.v1.p1	log transformed
Coronary heart disease	7740	phv00080468.v1.p1, phv00022845.v1.p1	Incident and prevalent cases
Diastolic blood pressure (DBP)	7740	phv00022857.v1.p1	Age- and gender-adjusted average for visits 1-4. For subjects on anti-hypertensive medications, measurements were increased by 5 mmHg.
Type 2 diabetes (T2D)	7740	phv00066400.v1.p1, phv00022832.v1.p1	Incident and prevalent cases
FEV1/FVC, predicted	6126	phv00208824.v1.p1, phv00209109.v1.p1	=(FEV1/FVC)/(FEV1/FVC) predicted
Forced expiratory volume 1s (FEV1)	6126	phv00208819.v1.p1, phv00209102.v1.p1	=FEV1/FEV1 predicted
Forced vital capacity (FVC)	6126	phv00208817.v1.p1. phv00209100.v1.p1	=FVC/FVC predicted
Alcohol intake	7740	phv00022837.v1.p1	(=0 if grams=0; =1 if grams<40; =2 if grams <80; =3 if grams<120; =4 if grams<160; =5 if grams>=160)
Height	7736	phv00022826.v1.p1
Hematocrit level	7719	phv00080502.v1.p1
Hemoglobin level	7718	phv00080503.v1.p1
High sensitivity c-reactive protein (hsCRP)	6104	phv00080616.v1.p1	Log transformed
Serum Insulin	7735	phv00022844.v1.p1	Log transformed
Low density lipoprotein (LDL) cholesterol	5839	phv00022853.v1.p1	LDL<7.5; exclude medication users
Apolipoprotein A	7729	phv00022841.v1.p1	Log transformed
Apolipoprotein B	7728	phv00022842.v1.p1	Log transformed
Factor VII level	7279	phv00206651.v1.p1	Log transformed, Factor VII<400
Factor VIIIc level	7426	phv00206649.v1.p1	Log transformed, Factor VIIIc<400
Fibrinogen level	7698	phv00022865.v1.p1	Log transformed, Level<600
Serum Glucose	7481	phv00022839.v1.p1	Log transformed, excludes subjects on diabetes medications
High density lipoprotein (HDL) cholesterol	7729	phv00022850.v1.p1	Log transformed
Platelet count	7684	phv00190368.v1.p1	count>75 and count<560
Serum creatinine	5611	phv00203867.v1.p1	Value<=3
RBC distribution width (RDW)	1736	phv00207292.v1.p1	Log transformed, Log(RDW)<1.3
Blood urea nitrogen	7234	phv00203866.v1.p1
Serum Magnesium	7234	phv00203869.v1.p1
Mean cellular hemoglobin (MCH)	3610	phv00207290.v1.p1
Mean corpuscular volume (MCV)	7422	phv00190367.v1.p1	MCV>65 and MCV<106
Serum phosphorous	7232	phv00203870.v1.p1
Serum Potassium	7234	phv00203864.v1.p1
Serum protein C	7423	phv00206653.v1.p1	Protein C<7.2
Systolic blood pressure (SBP)	7740	phv00022856.v1.p1	Age- and gender-adjusted average for visits 1-4. For subjects on anti-hypertensive medications, measurements were increased by 10 mmHg.
Smoking	7644	phv00022815.v1.p1	Cigarettes per day x years smoked
Subscapular skinfold thickness (SST)	5935	phv00022825.v1.p1	Age < 60 y.o.
Serum triglycerides (Tg)	7435	phv00022843.v1.p1	Log transformed
Total cholesterol	7713	phv00022840.v1.p1	Tchol<10
Non-HDL cholesterol	7717	phv00022840.v1.p1, phv00022850.v1.p1	=Total - HDL cholesterol; Includes med users; value<9.5
Total protein	7234	phv00203872.v1.p1
Serum uric acid	7234	phv00203873.v1.p1
Von Willebrand factor (vWF)	7713	phv00080501.v1.p1
Waist circumference	5953	phv00022828.v1.p1	Circumference<160, Age < 60 y.o.
Eosinophil count	3801	phv00207263.v1.p1	Log transformed, excludes count=0
White blood cell count	7493	phv00022866.v1.p1	WBC<15 and WBC>2
Lymphocyte count	5683	phv00207261.v1.p1	Log transformed, excludes count=0
Monocyte count	5629	phv00207262.v1.p1	Log transformed, excludes count=0
Neutrophil count	5661	phv00207259.v1.p1	Log transformed, excludes count=0
Basophil count	5361	phv00207264.v1.p1	Log transformed, excludes count=0
Waist-hip ratio (WHR)	5910	phv00066391.v1.p1	WHR>0.7 and WHR<1.1, Age < 60 y.o.
